# Supplementary material for: Long-term memory effects on working memory updating development
Source: PLoS One. 2019 May 31;14(5):e0217697. doi: 10.1371/journal.pone.0217697 (PMC6544283; doi:10.1371/journal.pone.0217697)
Supplement: S1 Data — (XLS) [file pone.0217697.s001.xls]

## Sheet: Foglio1
ID	Age Group	encoding_strong_to_weak	updating_strong_to_weak	encoding_weak_to_weak	updating_weak_to_weak
1	younger children	3247.01	3163.1	3535.5	2708.5
2	younger children	2554.89	3340.01	2698.88	2960.25
3	younger children	2468.33	3791.6	2919.1	4044.43
4	younger children	2065.2	3153.02	2112.83	547.67
5	younger children	3555.03	3244.75	3889.1	3729.25
6	younger children	3143.63	3172.56	3155.67	2815.22
7	younger children	2468.32	3790.01	2643.75	1874.6
8	younger children	3758.89	3042.2	3006.75	3188.01
9	younger children	3895.67	2962.67	3315.02	2648.02
10	younger children	2577.4	2459.29	2153.01	3177.57
11	younger children	3317.25	3160.5	3128.25	3032.33
12	younger children	2467.13	3732.5	2474.2	4042.01
13	younger children	3247.2	3163.01	3535.5	2708.5
14	younger children	2436.02	2921.54	2699.02	2961.01
15	younger children	3458.04	3791.6	2919.01	2781.5
16	younger children	2873.3	2054.02	2859.86	1646.57
17	younger children	2531.01	2662.17	1960.29	2326.01
18	younger children	2553.04	2986.01	2536.13	3231.86
19	younger children	2722.02	3563.57	3493.57	2872.3
20	younger children	2162.02	2814.01	2075.11	2690.78
21	younger children	3412.9	3193.14	2531.5	3044.43
22	younger children	1882.89	3770.5	4118.01	3479.01
23	younger children	2468.22	3401.67	3027.29	3672.29
24	younger children	2680.86	2729.02	3231.86	2983.02
25	younger children	3400.33	3254.5	4015.67	1874.6
26	younger children	2719.71	3192.4	3044.71	2754.14
27	younger children	2966.4	2213.11	3258.11	2634.89
28	younger children	2642.57	2921.63	2986.17	3206.33
29	younger children	2873.3	3791.6	2859.86	1646.57
30	younger children	2531.01	2662.17	1960.29	2326.01
31	younger children	2592.01	2513.67	2758.2	2259.02
32	younger children	3443.71	2623.89	3343.56	3163.01
33	younger children	3716.83	4714.25	3751.89	4198.5
34	younger children	2955.1	2402.4	2479.9	2390.2
35	younger children	3340.76	3224.8	3163.33	3985.6
36	younger children	2238.2	2706.7	2459.01	2468.02
37	younger children	3372.02	3187.01	1788.5	1557.89
38	younger children	3341.86	3224.8	3163.33	3985.6
39	younger children	2238.2	2706.7	2459.01	2468.04
40	younger children	3404.8	3792.12	3372.56	3094.2
41	younger children	2276.89	3140.4	2192.9	3773.4
42	younger children	3570.02	3682.5	3244.89	2796.38
43	younger children	3923.03	3218.86	3024.2	3281.57
44	younger children	3093.4	2784.1	3259.75	2759.03
1	older children	2436.01	2986.02	2536.13	3231.86
2	older children	2967.56	1999.56	2402.56	2225.67
3	older children	2638.88	2506.89	3065.33	2555.6
4	older children	1882.89	4166.02	1837.6	1874.6
5	older children	3760.04	3791.6	1903.8	2288.78
6	older children	3610.67	3114.4	3546.5	2506.25
7	older children	2944.3	2908.4	2573.89	2477.5
8	older children	3643.05	2667.22	3445.1	2308.4
9	older children	3059.78	2607.22	3798.01	2899.9
10	older children	2468.33	3862.75	3815.5	3459.5
11	older children	3059.78	3090.15	3798.01	2899.9
12	older children	2449.6	2165.88	2023.9	2200.1
13	older children	2430.22	2568.02	2078.67	2522.33
14	older children	1880.98	3992.5	1837.6	3758.33
15	older children	2979.25	2663.67	2821.9	2876.11
16	older children	2025.8	3791.6	1828.6	2331.5
17	older children	1419.8	2113.1	1837.6	1749.5
18	older children	2468.33	2897.01	3767.02	2762.88
19	older children	1645.4	2395.6	1457.56	2785.43
20	older children	2557.01	3214.5	4376.00	2820.2
21	older children	1882.9	3325.00	3314.75	3368.01
22	older children	4456.00	3171.57	3835.33	2786.75
23	older children	3217.00	3551.25	3695.02	2765.43
24	older children	2258.71	2615.8	2340.5	2747.33
25	older children	2658.6	1597.89	2293.4	1208.8
26	older children	3381.67	3093.22	3735.33	2733.88
27	older children	2258.71	2129.77	2340.5	2747.33
28	older children	2658.6	1597.89	2293.4	1208.8
29	older children	4346.02	2607.21	3736.02	1874.06
30	older children	2613.67	2671.44	2742.1	2518.75
31	older children	3691.04	3505.01	3091.71	3428.63
32	older children	2552.8	3493.63	2299.78	3256.33
33	older children	3935.57	3167.29	3740.86	2397.38
34	older children	2681.78	2885.13	2785.25	2624.00
35	older children	2383.5	3815.02	3752.33	1874.6
36	older children	3695.00	1191.5	3815.5	1443.67
37	older children	1593.33	2129.78	1837.6	2331.5
38	older children	3382.02	1853.8	1838.01	1922.1
39	older children	1570.2	2020.02	1707.75	2402.5
40	older children	2767.9	2776.38	2568.5	2732.01
41	older children	3695.03	2054.00	4101.01	1443.65
42	older children	1593.33	2615.8	1605.4	1750.7
43	older children	2468.33	3187.01	1837.6	1875.1
44	older children	3372.00	2019.67	4118.02	2402.5
45	older children	3281.01	2001.89	3828.2	1982.32
