# Supplementary material for: Long-term memory effects on working memory updating development
Source: PLoS One. 2019 May 31;14(5):e0217697. doi: 10.1371/journal.pone.0217697 (PMC6544283; doi:10.1371/journal.pone.0217697)
Supplement: S2 Data — (XLS) [file pone.0217697.s002.xls]

## Sheet: Foglio1
ID	Age Group	target_strong_to_weak	target_weak_to_weak	lure_strong_to_weak	lure_weak_to_weak
1	younger children	2230.00	2240.00	2394.01	2275.75
2	younger children	2543.5	1732.5	3179.5	2897.67
3	younger children	1928.00	2138.01	2644.01	3405.00
4	younger children	1585.33	1425.00	2275.75	1820.00
5	younger children	1942.33	1796.33	4216.01	1979.67
6	younger children	1662.67	1337.01	1584.75	1977.75
7	younger children	2363.33	1826.33	2275.75	2614.00
8	younger children	1799.00	1732.5	1929.33	2400.00
9	younger children	1475.67	1557.00	1892.01	1603.01
10	younger children	1362.00	1589.01	2008.00	1819.33
11	younger children	1539.01	1512.33	2446.67	2033.01
12	younger children	2533.67	3275.01	3334.5	1947.5
13	younger children	2542.01	1732.5	3179.5	2897.67
14	younger children	1927.01	2138.01	2644.00	3405.00
15	younger children	2376.67	1853.02	2026.67	2687.00
16	younger children	1745.67	1906.33	2624.00	2874.00
17	younger children	2103.01	1823.00	2724.25	3757.5
18	younger children	2369.67	2364.01	3793.00	3217.01
19	younger children	2106.67	1777.00	2588.75	2048.25
20	younger children	1472.33	1535.67	1920.00	1742.5
21	younger children	2804.01	1772.5	1853.00	1962.5
22	younger children	1976.01	1852.33	3973.25	3365.01
23	younger children	1172.00	2557.01	2659.01	3210.00
24	younger children	2817.67	1717.5	3645.5	3297.25
25	younger children	1912.67	2567.01	3455.01	2256.33
26	younger children	2804.00	2320.01	3038.01	3071.75
27	younger children	1967.5	2974.01	4407.01	3745.5
28	younger children	2376.67	1853.01	2026.67	2687.00
29	younger children	1745.67	1906.33	2624.01	2874.01
30	younger children	1849.33	1752.5	4216.01	1649.5
31	younger children	1779.00	2052.67	2804.00	3565.01
32	younger children	3425.00	2323.33	1823.01	2438.75
33	younger children	1411.67	1328.67	1457.01	1950.25
34	younger children	1939.67	1559.01	2328.25	2275.73
35	younger children	2400.33	1822.5	3216.75	2310.75
36	younger children	1879.00	1472.01	1798.01	2275.74
37	younger children	1939.67	1559.00	2328.25	1977.75
38	younger children	2400.33	1822.5	3216.75	2310.74
39	younger children	1669.33	2083.01	2376.25	2038.25
40	younger children	1521.67	1639.00	2145.75	2980.67
41	younger children	3720.00	1869.33	2373.33	1817.25
42	younger children	1677.5	1647.5	2066.33	2275.75
43	younger children	3214.33	2146.33	3457.5	2990.67
44	younger children	1902.67	2090.01	2588.75	2471.25
1	older children	2103.01	1823.01	2724.25	1757.1
2	older children	1635.33	1642.5	1986.33	1690.00
3	older children	2520.01	2103.01	2591.75	1726.12
4	older children	3197.67	2280.01	1887.75	1649.5
5	older children	1215.00	1462.00	2332.26	1669.75
6	older children	1669.01	1762.5	2701.89	2006.01
7	older children	1685.67	2156.33	1863.01	1343.66
8	older children	1598.67	1715.67	2437.71	1710.01
9	older children	1665.67	1512.67	2598.15	2346.00
10	older children	2760.33	2243.33	4066.00	3515.00
11	older children	1696.01	2076.00	1887.75	1649.5
12	older children	1542.33	1527.01	2060.25	1589.75
13	older children	2187.5	2343.5	1887.75	1764.38
14	older children	4406.01	1775.67	2350.21	2542.52
15	older children	1508.67	1478.67	2318.29	1256.75
16	older children	1779.01	1609.33	2770.21	2020.5
17	older children	2159.67	1707.01	1842.75	1679.33
18	older children	1706.02	1693.02	2335.5	2150.5
19	older children	2674.01	1829.67	2293.25	2786.75
20	older children	2106.33	1548.33	3468.33	2990.67
21	older children	2690.33	2700.33	3411.67	1865.01
22	older children	1922.67	2146.33	2233.00	1363.5
23	older children	1825.67	2149.33	2403.5	1901.24
24	older children	2193.33	1669.01	2826.5	1622.5
25	older children	1672.00	2123.01	2350.00	1617.5
26	older children	1825.67	2150.02	2423.5	1901.25
27	older children	2192.00	1669.02	2826.5	1622.5
28	older children	1672.03	2123.01	3001.02	1617.5
28	older children	1946.33	1726.00	2148.25	1958.01
30	older children	2727.33	2068.01	3009.75	1645.33
31	older children	2036.33	2053.5	2200.75	1922.5
32	older children	1777.5	1902.5	2964.33	2786.75
33	older children	1637.02	1437.5	2493.12	1538.11
34	older children	2650.33	3602.02	2792.42	1293.17
35	older children	1873.01	1196.01	2293.25	1172.02
36	older children	2084.01	1665.67	2816.28	1663.01
37	older children	1652.32	1569.02	3001.01	2328.5
38	older children	1719.02	1472.01	2760.22	1517.14
39	older children	2190.02	1534.01	2598.75	2130.75
40	older children	1873.02	1196.02	2291.62	1172.02
41	older children	2086.01	1664.01	2816.1	1660.01
42	older children	1652.33	1569.01	2350.01	2328.5
43	older children	1720.01	1692.67	2761.5	1718.02
44	older children	2189.01	1535.67	2261.02	2131.01
45	older children	1625.02	1317.5	2290.01	1218.15
